# Supplementary material for: Diversification in the steppe rat snake Elaphe dione (Pallas, 1773) coincides with the Mid-Pleistocene climatic transition of Eurasia
Source: PeerJ. 2026 Feb 2;14:e20351. doi: 10.7717/peerj.20351 (PMC12875252; doi:10.7717/peerj.20351)
Supplement: Supplemental Information 1 [file peerj-14-20351-s001.xlsx]

## Sheet: Table S1
Supplementary Table S1. Sequences used in the study. NA - not available.
Species	SampleID	E. dione lineage	12S GenBank acession number	COI GenBank acession number	ND4 GenBank acession number	Country	Region	Locality	N	E	Reference
Elaphe dione	SH1406T0	China-I	KP091848	KP115289	KP091851	China	Western Sichuan		31.68	99.73	Utiger et al., 2002
Elaphe dione	YBU20780	China-I	OK585068	OK576873	NA	China	Sichuan	Ganzi	31.4	100.2	Wang et al., 2021 (unpulished preprint)
Elaphe dione	YBU21488	China-I	OK585069	OK576874	NA	China	Sichuan	Ganzi	31.4	100.2	Wang et al., 2021 (unpulished preprint)
Elaphe dione	n/a	China-I	AF236673	NA	NA	China	Ningxia	Zhongwei	37.5	105.2	NA
Elaphe dione	HS11261	China-I	NA	OQ416115	NA	China	Gansu	Zhuoni	34.5	103.2	Wu et al., 2023
Elaphe dione	HS11302	China-I	NA	OQ416117	NA	China	Gansu	Zhuoni	34.5	103.2	Wu et al., 2023
Elaphe dione	HS11304	China-I	NA	OQ416118	NA	China	Gansu	Zhuoni	34.5	103.2	Wu et al., 2023
Elaphe dione	CHS125	China-II	MK065363	MK064631	NA	China	Shaanxi	Taibai	34.04	107.3	Li et al., 2020
Elaphe dione	HS11238	China-II	NA	OQ416114	NA	China	Ningxia	Jingyuan	35.5	106.3	Wu et al., 2023
Elaphe dione	HS11265	China-II	NA	OQ416116	NA	China	Ningxia	Jingyuan	35.5	106.3	Wu et al., 2023
Elaphe dione	KIZYPX19276	China-II	NA	OQ416113	NA	China	Ningxia	Helan Mountains	38.9	106	Wu et al., 2023
Elaphe dione	NIBRRP0000100273	Korean	JQ815345	JQ798875	NA	South Korea	Gyeonggi	Goyang	37.71	126.82	Jeong et al., 2013
Elaphe dione	NIBRRP0000100279	Korean	JQ815343	JQ798873	NA	South Korea	North Jeolla	Namwon	35.38	127.47	Jeong et al., 2013
Elaphe dione	NIBRRP0000100285	Korean	JQ815344	JQ798874	NA	South Korea	Chungnam	Seosan	36.88	126.21	Jeong et al., 2013
Elaphe dione	NIBRRP0000100355	Korean	JQ815342	JQ798872	NA	South Korea	Sasheon	Igusan	35.05	128.12	Jeong et al., 2013
Elaphe dione	SH1152	Korean	AY122829	AY122745	NA	South Korea	Wonju	Wonju	37.3	128.01	Utiger et al., 2002
Elaphe dione	YBU10028	Korean	OK585065	OK576870	NA	China	Jilin	Jian	41.3	125.9	Wang et al., 2021 (unpulished preprint)
Elaphe dione	SH952	Eastern-I	AY122833	AY122749	NA	China	Shaanxi	Ximao	35.2	109.2	Utiger et al., 2002
Elaphe dione	HS12139	Eastern-I	NA	OQ416104	NA	China	Shaanxi	Xi'an	34.1	108.8	Wu et al., 2023
Elaphe dione	E10	Eastern-II	PV657704	PV653725	PV660112	Russia	Republic of Khakassia	Altai	53.453	91.795	This study
Elaphe dione	E11	Eastern-II	PV657705	PV653726	NA	Russia	Republic of Khakassia	Altai	53.453	91.795	This study
Elaphe dione	E12	Eastern-II	PV657706	PV653727	NA	Russia	Republic of Khakassia	Altai	53.453	91.795	This study
Elaphe dione	E20	Eastern-II	PV657707	PV653728	PV660113	Russia	Altai Republic	Koo	51.095	88.022	This study
Elaphe dione	E22	Eastern-II	PV657708	PV653729	NA	Russia	Altai Republic	Saratan	50.646	88.4	This study
Elaphe dione	E23	Eastern-II	PV657709	PV653730	PV660114	Russia	Altai Republic	Kuyus	50.998	86.254	This study
Elaphe dione	E25	Eastern-II	PV657710	PV653731	PV660115	Russia	Republic of Khakassia	Raykov	53.513	91.1973	This study
Elaphe dione	E26	Eastern-II	PV657711	PV653732	PV660116	Russia	Republic of Khakassia	Zeleniy Bor	53.5939	91.6406	This study
Elaphe dione	E27	Eastern-II	PV657712	PV653733	PV660117	Russia	Republic of Khakassia	Zeleniy Bor	53.5939	91.6406	This study
Elaphe dione	E3	Eastern-II	PV657713	PV653734	PV660118	Russia	Altai Republic	Koo	51.095	88.022	This study
Elaphe dione	E37	Eastern-II	PV657714	PV653735	PV660119	Russia	Altaiskiy Kray	Kalistratikha	52.992	83.606	This study
Elaphe dione	E4	Eastern-II	PV657715	PV653736	NA	Russia	Altai Republic	Kok-Pash	51.174	87.744	This study
Elaphe dione	E82	Eastern-II	PV657716	NA	NA	Mongolia	Sükhbaatar	Azgay mountain	46.7	113.3	This study
Elaphe dione	E83	Eastern-II	PV657717	PV653737	PV660120	Mongolia	Omnogovi	Gurvan tes	43.2	101	This study
Elaphe dione	E84	Eastern-II	PV657718	NA	NA	Mongolia	Selenge	Noyen mountain	48.9	106.7	This study
Elaphe dione	E9	Eastern-II	PV657719	PV653738	NA	Russia	Republic of Khakassia	Altay	53.466	91.786	This study
Elaphe dione	YBU17279	Eastern-II	OK585067	OK576872	NA	China	Xinjiang	Altay	47.5	88.3	Wang et al., 2021 (unpulished preprint)
Elaphe dione	E24	Eastern-III	PV657720	PV653739	NA	Russia	Primorye				This study
Elaphe dione	E47	Eastern-III	PV657721	PV653740	PV660121	Russia	Primorye	Rakushka	43.9334	135.453	This study
Elaphe dione	E48	Eastern-III	PV657722	NA	NA	Russia	Primorye	Antonovka	44.3681	134.479	This study
Elaphe dione	E52	Eastern-III	PV657723	PV653741	PV660122	China	Unknown	-	-	-	This study
Elaphe dione	E53	Eastern-III	PV657724	PV653742	PV660123	China	Unknown	-	-	-	This study
Elaphe dione	E55	Eastern-III	PV657725	PV653743	PV660124	China	Unknown	-	-	-	This study
Elaphe dione	E56	Eastern-III	PV657726	PV653744	PV660125	Russia	Primorye	-	-	-	This study
Elaphe dione	E75	Eastern-III	PV657727	PV653745	PV660126	Russia	Primorye	Biological field station	42.6	131.1	This study
Elaphe dione	GP0817	Eastern-III	OK585064	OK576869	NA	China	Heilongjiang	Shangzhi	45	128.2	Wang et al., 2021 (unpulished preprint)
Elaphe dione	GP1343	Eastern-III	OK585066	OK576871	NA	China	Liaoning	Hengren	41.3	125.5	Wang et al., 2021 (unpulished preprint)
Elaphe dione	SCUM050646WXJ	Eastern-III	NA	OQ416102	NA	China	Liaoning	Liaoning	41.4	123	Wu et al., 2023
Elaphe dione	SH1155	Eastern-III	AY122830	AY122746	NA	Russia	Primorye	Lazo	43.38	133.91	Utiger et al., 2002
Elaphe dione	GP1347	Eastern-III	NA	OQ416069	NA	China	Liaoning	Huanren	41.2	125.4	Wu et al., 2023
Elaphe dione	GP1355	Eastern-III	NA	OQ416070	NA	China	Heilongjiang	Hailin	44.8	129.2	Wu et al., 2023
Elaphe dione	HS11183	Eastern-III	NA	OQ416103	NA	China	Jiangsu	Xinghua	33	119.7	Wu et al., 2023
Elaphe dione	KIZ014469	Eastern-III	NA	OQ416106	NA	China	Jiangsu	Rudong	32.4	121	Wu et al., 2023
Elaphe dione	KIZYPX18674	Eastern-III	NA	OQ416105	NA	China	Chongqing	Banan	29.3	106.8	Wu et al., 2023
Elaphe dione	KIZYPX34704	Eastern-III	NA	OQ416107	NA	China	Henan	Minquan	34.7	115.2	Wu et al., 2023
Elaphe dione	E50	Western-I	PV657728	NA	PV660127	Russia	North Ossetia–Alania	Mozdok	43.71	44.66	This study
Elaphe dione	E51	Western-I	PV657729	PV653746	PV660128	Russia	North Ossetia–Alania	Mozdok	43.71	44.66	This study
Elaphe dione	3984	Western-II	PV657730	PV653747	NA	Kyrgyzstan	Naryn	Jan-Bulak	41.4357	75.7895	This study
Elaphe dione	4001	Western-II	PV657731	PV653748	NA	Kyrgyzstan	Naryn	Kazarman	41.8901	74.316	This study
Elaphe dione	4019	Western-II	PV657732	PV653749	NA	Kyrgyzstan	Naryn	Aral	41.9008	74.4274	This study
Elaphe dione	4033	Western-II	PV657733	PV653750	NA	Kyrgyzstan	Chuy	Spartak	43.0511	74.1226	This study
Elaphe dione	7242	Western-II	PV657734	PV653751	NA	Kyrgyzstan	Talas	Chychkan	42.0327	72.8383	This study
Elaphe dione	7245	Western-II	PV657735	PV653752	NA	Kyrgyzstan	Talas	Chychkan	42.0969	72.8038	This study
Elaphe dione	7254	Western-II	PV657736	PV653753	NA	Kyrgyzstan	Talas	Chychkan	42.1622	72.9032	This study
Elaphe dione	7268	Western-II	PV657737	PV653754	NA	Kyrgyzstan	Toktogul	Uch-Terek	41.7622	73.255	This study
Elaphe dione	7274	Western-II	PV657738	NA	NA	Kyrgyzstan	Toktogul	Uch-Terek	41.6774	72.8789	This study
Elaphe dione	7426	Western-II	PV657739	PV653755	NA	Kyrgyzstan	Chuy	Altymysh	42.769	75.8067	This study
Elaphe dione	7427	Western-II	PV657740	PV653756	NA	Kyrgyzstan	Issyk-Kul	Sary-Kamysh	42.5548	76.2158	This study
Elaphe dione	E21	Western-II	PV657741	PV653757	NA	Russia	Altai Republic	Balyktyul	50.946	88.182	This study
Elaphe dione	E57	Western-II	PV657742	PV653758	PV660129	Kyrgyzstan	Chuy	Chaldybar	42.7	73.6	This study
Elaphe dione	E58	Western-II	PV657743	PV653759	NA	Kyrgyzstan	Chuy	Chaldybar	42.7	73.6	This study
Elaphe dione	SH1389	Western-II	AY122834	AY122750	NA	Kazakhstan	Taldykorgan	Almaly	45.03	78.46	Utiger et al., 2002
Elaphe dione	SH2166	Western-II	AY122832	AY122748	NA	Kazakhstan	Alakol	Lake Alakol	46.42	81.39	Utiger et al., 2002
Elaphe dione	8878	Western-III	PV657744	PV653760	NA	Uzbekistan	Qashqadaryo	Taxtaqoraka Davon	39.2877	66.9395	This study
Elaphe dione	E28	Western-IV	PV657745	PV653761	PV660130	Kyrgyzstan	Osh	Alay valley	39.6281	72.271	This study
Elaphe dione	E29	Western-IV	PV657746	PV653762	NA	Kyrgyzstan	Osh	Alay valley	39.6285	72.268	This study
Elaphe dione	E30	Western-IV	PV657747	PV653763	NA	Kyrgyzstan	Osh	Alay valley	39.6145	72.2895	This study
Elaphe dione	E31	Western-IV	PV657748	NA	NA	Kyrgyzstan	Osh	Alay valley	39.6145	72.2895	This study
Elaphe dione	E32	Western-IV	PV657749	PV653764	PV660131	Kyrgyzstan	Osh	Alay valley	39.6259	72.2836	This study
Elaphe dione	E33	Western-IV	PV657750	PV653765	NA	Kyrgyzstan	Osh	Alay valley	39.6259	72.2836	This study
Elaphe dione	E34	Western-IV	PV657751	PV653766	NA	Kyrgyzstan	Osh	Alay valley	39.57	72.51	This study
Elaphe dione	E35	Western-IV	PV657752	PV653767	NA	Kyrgyzstan	Osh	Alay valley	39.57	72.51	This study
Elaphe dione	E94	Western-IV	PV657753	PV653768	PV660132	Tajikistan	Varzob	Varzob gorge	39.04	68.92	This study
Elaphe dione	E92	Western-V	PV657754	NA	PV660133	Kazakhstan	Atyrau	Iskine	47.4	52.6	This study
Elaphe dione	E98	Western-V	PV657755	PV653769	PV660134	Uzbekistan	Tashkent	Pskem	42.19	70.91	This study
Elaphe dione	GK-5	Western-V	PV657756	PV653770	PV660135	Kazakhstan	West Kazakhstan	Uralsk	50.4965	51.7703	This study
Elaphe dione	KZ130	Western-V	NA	PV653771	NA	Kazakhstan	Mangystau	Shetpe	44.0318	52.3315	This study
Elaphe dione	KZ183	Western-V	NA	PV653772	NA	Kazakhstan	West Kazakhstan	Taipak	49.0101	51.8546	This study
Elaphe dione	KZ275	Western-V	NA	PV653773	NA	Kazakhstan	Aktobe	Izimbet	49.1191	57.7892	This study
Elaphe dione	KZ302	Western-V	PV657757	PV653774	PV660136	Kazakhstan	Aktobe	Emba	48.8039	58.0354	This study
Elaphe dione	KZ303	Western-V	NA	PV653775	NA	Kazakhstan	Aktobe	Emba	48.8092	58.0439	This study
Elaphe dione	KZ305	Western-V	NA	PV653776	NA	Kazakhstan	Aktobe	Mugalzhar	48.5475	58.5081	This study
Elaphe dione	KZ307	Western-V	PV657758	PV653777	PV660137	Kazakhstan	Aktobe	Mugalzhar	48.5038	58.5111	This study
Elaphe dione	KZ308	Western-V	NA	PV653778	NA	Kazakhstan	Aktobe	Mugalzhar	48.4633	58.5337	This study
Elaphe dione	KZ31	Western-V	PV657759	PV653779	PV660138	Kazakhstan	Atyrau	Inder	48.4644	52.0044	This study
Elaphe dione	KZ310	Western-V	PV657760	PV653780	PV660139	Kazakhstan	Aktobe	Kotrtas	48.3362	58.8279	This study
Elaphe dione	KZ35	Western-V	PV657761	PV653781	PV660140	Kazakhstan	Atyrau	Kulsary	46.5048	55.7546	This study
Elaphe dione	KZ351	Western-V	NA	PV653782	NA	Kazakhstan	Atyrau	Kulsary	47.1501	54.0416	This study
Elaphe dione	KZ47	Western-V	PV657762	PV653783	PV660141	Kazakhstan	West Kazakhstan	Batpakty	50.5551	52.9766	This study
Elaphe dione	KZ55	Western-V	PV657763	PV653784	PV660142	Kazakhstan	West Kazakhstan	Tasshegen	50.8693	51.7928	This study
Elaphe dione	KZ60	Western-V	PV657764	PV653785	PV660143	Kazakhstan	West Kazakhstan	Kugaltobek	50.4388	51.1377	This study
Elaphe dione	KZ82	Western-V	NA	PV653786	NA	Kazakhstan	Atyrau	Aksha	47.5109	54.3956	This study
Elaphe dione	KZ89	Western-V	NA	PV653787	NA	Kazakhstan	West Kazakhstan	Taypak	48.9931	51.8703	This study
Elaphe dione	KZ91	Western-V	NA	PV653788	NA	Kazakhstan	Aktobe	Taldyk	49.1016	59.9867	This study
Elaphe dione	1181	Western-V	PV657765	PV653789	NA	Ukraine	Donetsk	Kramatorsk	48.7208	37.5556	This study
Elaphe dione	E36	Western-V	PV657766	NA	PV660144	Russia	Volgograd	Rybachiy	48.7	44.75	This study
Elaphe dione	E38	Western-V	PV657767	PV653790	PV660145	Russia	Rostov	Volgodonsk	47.48	42.23	This study
Elaphe dione	E39	Western-V	PV657768	NA	NA	Russia	Rostov	Volgodonsk	47.48	42.23	This study
Elaphe dione	E40	Western-V	PV657769	PV653791	NA	Russia	Rostov	Volgodonsk	47.48	42.23	This study
Elaphe dione	E41	Western-V	PV657770	PV653792	NA	Russia	Rostov	Volgodonsk	47.48	42.23	This study
Elaphe dione	E42	Western-V	PV657771	NA	NA	Russia	Rostov	Volgodonsk	47.48	42.23	This study
Elaphe dione	E43	Western-V	PV657772	NA	NA	Russia	Rostov	Volgodonsk	47.48	42.23	This study
Elaphe dione	E44	Western-V	PV657773	NA	NA	Russia	Rostov	Volgodonsk	47.48	42.23	This study
Elaphe dione	E45	Western-V	PV657774	PV653793	NA	Russia	Rostov	Volgodonsk	47.48	42.23	This study
Elaphe dione	E46	Western-V	PV657775	NA	NA	Russia	Rostov	Volgodonsk	47.48	42.23	This study
Elaphe dione	E59	Western-V	PV657776	NA	NA	Russia	Samara	Perevoloki	53.2	49.2	This study
Elaphe dione	E60	Western-V	PV657777	NA	PV660146	Russia	Samara	Mordovo	53.2	49.4	This study
Elaphe dione	E62	Western-V	PV657778	PV653794	PV660147	Russia	Samara	Upravlen	53.3	50.2	This study
Elaphe dione	E63	Western-V	PV657779	NA	PV660148	Russia	Saratov	Khvalynsk	52.5	48	This study
Elaphe dione	E64	Western-V	PV657780	NA	PV660149	Russia	Samara	Mordovo	53.2	49.5	This study
Elaphe dione	E67	Western-V	PV657781	PV653795	PV660150	Russia	Volgograd	Svetliy	48.5	44.8	This study
Elaphe dione	E68	Western-V	PV657782	NA	PV660151	Russia	Samara	Perevoloki	53.2	49.2	This study
Elaphe dione	E69	Western-V	PV657783	NA	PV660152	Russia	Samara	Perevoloki	53.2	49.2	This study
Elaphe dione	E95	Western-V	PV657784	PV653796	PV660153	Russia	Stavropol Krai	Apanasenkovskoe	45.7333	43.5555	This study
Elaphe dione	E96	Western-V	PV657785	PV653797	PV660154	Russia	Republic of Kalmykia	Priyutnoe	46.1773	43.2375	This study
Elaphe dione	E97	Western-V	PV657786	PV653798	PV660155	Russia	Republic of Kalmykia	Priyutnoe	46.1669	43.2493	This study
Elaphe dione	GK-4	Western-V	PV657787	PV653799	PV660156	Kazakhstan	West Kazakhstan	Zhambyl	50.351	52.4783	This study
Elaphe dione	KZ11	Western-V	PV657788	PV653800	PV660157	Kazakhstan	West Kazakhstan	Borli	48.9368	48.4667	This study
Elaphe dione	KZ165	Western-V	NA	PV653801	NA	Kazakhstan	West Kazakhstan	Uralsk	51.3093	51.6425	This study
Elaphe dione	KZ171	Western-V	NA	PV653802	NA	Kazakhstan	West Kazakhstan	Uralsk	51.2994	51.6228	This study
Elaphe dione	KZ84	Western-V	NA	PV653803	NA	Kazakhstan	Aktobe	Kobda	50.1764	54.9648	This study
Elaphe bimaculata	CHS131	Outgroup	MK065366	MK064634	NA	China	-	-	-	-	Li et al., 2020
Elaphe bimaculata	SH1420	Outgroup	AY122768	AY122684	NA	China	-	-	-	-	Utiger et al., 2002
Elaphe bimaculata	SH1164	Outgroup	AY122767	AY122683	NA	China	-	-	-	-	Utiger et al., 2002
Elaphe carinata	-	Outgroup	KU180459	KU180459	KU180459	China	-	-	-	-	Ding et al., 2016
Elaphe schrenckii	HRB14061802	Outgroup	NC_027605	NC_027605	NC_027605	China	-	-	-	-	Liu & Zhao, 2016
	Calibration and outgroup taxa used in molecular clock analysis:
Elaphe quadrivirgata	-	-	-	AB738958	-	-	-	-	-	-	NA
Stegonotus batjanensis	-	-	-	FJ952367	-	-	-	-	-	-	NA
Dinodon flavozonatum	-	-	-	JX233648	-	-	-	-	-	-	NA
Oocatochus rufodorsatus	-	-	-	KR045985	-	-	-	-	-	-	NA
Euprepiophis mandarinus	-	-	-	KR046058	-	-	-	-	-	-	NA
Orthriophis taeniurus	-	-	-	KR046080	-	-	-	-	-	-	NA
Pituophis melanoleucus	-	-	-	KU985579	-	-	-	-	-	-	Chambers, Hebert, 2016
Pituophis catenifer	-	-	-	KU985810	-	-	-	-	-	-	Chambers, Hebert, 2016
Arizona elegans	-	-	-	KU985851	-	-	-	-	-	-	Chambers, Hebert, 2016
Salvadora hexalepis	-	-	-	KU985856	-	-	-	-	-	-	Chambers, Hebert, 2016
Rhinocheilus lecontei	-	-	-	KU985883	-	-	-	-	-	-	Chambers, Hebert, 2016
Coluber constrictor	-	-	-	KU986055	-	-	-	-	-	-	Chambers, Hebert, 2016
Masticophis taeniatus	-	-	-	KU986140	-	-	-	-	-	-	Chambers, Hebert, 2016
Pantherophis vulpinus	-	-	-	KU986157	-	-	-	-	-	-	Chambers, Hebert, 2016
Masticophis flagellum	-	-	-	KU986192	-	-	-	-	-	-	Chambers, Hebert, 2016
Masticophis bilineatus	-	-	-	KU986198	-	-	-	-	-	-	Chambers, Hebert, 2016
Pantherophis guttatus	-	-	-	KU986236	-	-	-	-	-	-	Chambers, Hebert, 2016
Masticophis lateralis	-	-	-	KU986267	-	-	-	-	-	-	Chambers, Hebert, 2016
Elaphe carinata	-	-	-	MH220650	-	-	-	-	-	-	NA
Lampropeltis calligaster	-	-	-	MH274236	-	-	-	-	-	-	Mulcahy et al., 2022
Lampropeltis extenuata	-	-	-	MH274237	-	-	-	-	-	-	Mulcahy et al., 2022
Lampropeltis getula	-	-	-	MH274239	-	-	-	-	-	-	Mulcahy et al., 2022
Lampropeltis triangulum	-	-	-	MH274240	-	-	-	-	-	-	Mulcahy et al., 2022
Lycodon solivagus	-	-	-	MH274411	-	-	-	-	-	-	Mulcahy et al., 2022
Pantherophis obsoletus	-	-	-	MH274529	-	-	-	-	-	-	Mulcahy et al., 2022
Spilotes pullatus	-	-	-	MH274684	-	-	-	-	-	-	Mulcahy et al., 2022
Toxicodryas adamanteus	-	-	-	MH274717	-	-	-	-	-	-	Mulcahy et al., 2022
Elaphe zoigeensis	-	-	-	MK064630	-	-	-	-	-	-	Li et al., 2020
Elaphe bimaculata	-	-	-	MK064634	-	-	-	-	-	-	Li et al., 2020
Gonyosoma frenatum	-	-	-	MK064641	-	-	-	-	-	-	Li et al., 2020
Hebius sauteri	-	-	-	MK064655	-	-	-	-	-	-	Li et al., 2020
Elaphe hodgsoni	-	-	-	MK064680	-	-	-	-	-	-	Li et al., 2020
Elaphe sauromates	-	-	-	MK070315	-	-	-	-	-	-	Jablonski et al., 2019a
Elaphe quatuorlineata	-	-	-	MK334307	-	-	-	-	-	-	Jablonski et al., 2019b
Pituophis ruthveni	-	-	-	MN551849	-	-	-	-	-	-	NA
Coronella austriaca	-	-	-	MN993112	-	-	-	-	-	-	Zangl et al., 2020
Natrix natrix	-	-	-	MN993154	-	-	-	-	-	-	Zangl et al., 2020
Zamenis longissimus	-	-	-	MN993255	-	-	-	-	-	-	Zangl et al., 2020
Lycodon subcinctus	-	-	-	MT608320	-	-	-	-	-	-	NA
Opisthotropis durandi	-	-	-	MW864267	-	-	-	-	-	-	NA
Pantherophis slowinskii	-	-	-	NC_009769	-	-	-	-	-	-	Jiang et al., 2007
Elaphe davidi	-	-	-	NC_025643	-	-	-	-	-	-	NA
Elaphe schrenckii	-	-	-	NC_027605	-	-	-	-	-	-	Liu, Zhao, 2016
Elaphe druzei	-	-	-	NC_073568	-	-	-	-	-	-	Jablonski et al., 2023
Elaphe urartica	-	-	-	NC_073569	-	-	-	-	-	-	Jablonski et al., 2023
Ptyas multicinctus	-	-	-	OM420396	-	-	-	-	-	-	NA
Pantherophis alleghaniensis	-	-	-	ON911420	-	-	-	-	-	-	Larkin et al., 2023
Hemorrhois algirus	-	-	-	ON943642	-	-	-	-	-	-	Velo-Antón et al., 2022
